# Supplementary material for: Comparative Efficacy of Chinese Herbal Injections for Treating Severe Pneumonia: A Systematic Review and Bayesian Network Meta-Analysis of Randomized Controlled Trials
Source: Front Pharmacol. 2022 Jan 10;12:743486. doi: 10.3389/fphar.2021.743486 (PMC8784988; doi:10.3389/fphar.2021.743486)
Supplement: Supplementary file 2 [file DataSheet1.ZIP]

Archive with 30 entries (26 files):
- Figure 1-Flow diagram of study inclusion.pdf
- Figure 2-Network graph of the different outcomes/
- Figure 2-Network graph of the different outcomes/Figure 2-(A) Clinical effective rate.pdf
- Figure 2-Network graph of the different outcomes/Figure 2-(B) WBC.pdf
- Figure 2-Network graph of the different outcomes/Figure 2-(C) CRP.pdf
- Figure 2-Network graph of the different outcomes/Figure 2-(D) PCT.pdf
- Figure 2-Network graph of the different outcomes/Figure 2-(E) ICU length of stay.pdf
- Figure 2-Network graph of the different outcomes/Figure 2-(F) The time of mechanical ventilation.pdf
- Figure 3-Risk of bias graph.pdf
- Figure 4-Risk of bias summary.pdf
- Figure 5-Plot of SUCRA for all different outcomes/
- Figure 5-Plot of SUCRA for all different outcomes/Figure 5-(A) Clinical effective rate.pdf
- Figure 5-Plot of SUCRA for all different outcomes/Figure 5-(B) WBC.pdf
- Figure 5-Plot of SUCRA for all different outcomes/Figure 5-(C) CRP.pdf
- Figure 5-Plot of SUCRA for all different outcomes/Figure 5-(D) PCT.pdf
- Figure 5-Plot of SUCRA for all different outcomes/Figure 5-(E) ICU length of stay.pdf
- Figure 5-Plot of SUCRA for all different outcomes/Figure 5-(F) The time of mechanical ventilation.pdf
- Figure 6-Cluster analysis plot for 6 outcomes/
- Figure 6-Cluster analysis plot for 6 outcomes/Figure 6-(A) WBC.pdf
- Figure 6-Cluster analysis plot for 6 outcomes/Figure 6-(B) CRP.pdf
- Figure 6-Cluster analysis plot for 6 outcomes/Figure 6-(C) PCT.pdf
- Figure 6-Cluster analysis plot for 6 outcomes/Figure 6-(D) ICU length of stay.pdf
- Figure 6-Cluster analysis plot for 6 outcomes/Figure 6-(E) The time of mechanical ventilation.pdf
- Figure 7-Funnel Plot/
- Figure 7-Funnel Plot/Figure 7-(A) Clinical effective rate.pdf
- Figure 7-Funnel Plot/Figure 7-(B) WBC.pdf
- Figure 7-Funnel Plot/Figure 7-(C) CRP.pdf
- Figure 7-Funnel Plot/Figure 7-(D) PCT.pdf
- Figure 7-Funnel Plot/Figure 7-(E) ICU length of stay.pdf
- Figure 7-Funnel Plot/Figure 7-(F) The time of mechanical ventilation.pdf
